# Supplementary material for: Tumor-Intrinsic or Drug-Induced Immunogenicity Dictates the Therapeutic Success of the PD1/PDL Axis Blockade
Source: Cells. 2020 Apr 10;9(4):940. doi: 10.3390/cells9040940 (PMC7226952; doi:10.3390/cells9040940)
Supplement: Supplementary file 1 [file cells-09-00940-s001.zip]

Archive with 4 entries (4 files):
- Supplementary figure legends.docx
- Diapositiva1.JPG
- Diapositiva2.JPG
- Diapositiva3.JPG
